# Supplementary material for: Discovery of Novel Derivatives of Catechin Gallate with Antimycobacterial Activity from Kirkia wilmsii Engl. Extracts
Source: Antibiotics (Basel). 2026 Feb 1;15(2):141. doi: 10.3390/antibiotics15020141 (PMC12937249; doi:10.3390/antibiotics15020141)
Supplement: Supplementary file 1 [file antibiotics-15-00141-s001.zip]

Archive with 15 entries (15 files):
- Figure S1.pdf
- Figure S10.pdf
- Figure S11.pdf
- Figure S12.pdf
- Figure S2.pdf
- Figure S3.pdf
- Figure S4.pdf
- Figure S5.pdf
- Figure S6.pdf
- Figure S7.pdf
- Figure S8.pdf
- Figure S9.pdf
- Table S1.pdf
- Table S2.pdf
- Table S3.pdf
